# Supplementary material for: Glycosomal ABC transporter 3 (GAT3) deletion enhances the oxidative stress responses and reduces the infectivity of Trypanosoma cruzi
Source: PLoS Negl Trop Dis. 2025 Sep 11;19(9):e0013479. doi: 10.1371/journal.pntd.0013479 (PMC12425183; doi:10.1371/journal.pntd.0013479)
Supplement: S1 Data — Raw data used to generate the EC₅₀ values shown in Fig 3B. Column A indicates the H₂O₂ concentrations used in the assay, while columns B to J contain the relative growth data from each replicate for the three T. cruzi populations. (B) EC₅₀ for Benznidazole. Raw data used to generate the EC₅₀ values shown in Fig 3A. Column A indicates the benznidazole concentrations used in the assay, while columns B to J contain the relative growth data from each replicate for the three T. cruzi populations. (C) Infected fibroblasts. Raw data used to generate the infectivity values shown in Fig 4A. Column A indicates the percentage of infected L929 cells, while columns B to G contain the percentage of infected fibroblasts recorded in each assay, performed in two replicates for the three T. cruzi populations. (D) Amastigotes in 100 cells. Raw data used to generate the infectivity values shown in Fig 4B. Column A indicates the number of intracellular amastigotes in infected L929 cells, while columns B to G contain the mean number of amastigotes per 100 L929 cells recorded in each assay, performed in two replicates for the three T. cruzi populations. (E) RT-qPCR. Raw data used to generate the transcript level values shown in Fig 1B. Column A lists the genes analyzed (GAT1, GAT2, and GAT3), while columns B to J contain the relative quantification data for each replicate from the three T. cruzi populations. (F) Genomic qPCR. Raw data used to generate the gene copy number values shown in Fig 1A. Column A lists the genes analyzed (GAT1, GAT2, and GAT3), while columns B to J contain the relative genomic quantification data from each replicate of the three T. cruzi populations. (G) Growth curve. Raw data used to generate the growth curve shown in S3 Fig. Column A indicates the 10 days of the experiment, while columns B to J contain the mean number of epimastigote forms counted in each assay, performed in three replicates for the three T. cruzi populations. (XLSX) [file pntd.0013479.s001.xlsx]

## Sheet: S1A Data
EC50 Peroxide
[H2O2]	TcCas9			TcGAT3+/-			TcGAT3-/-
300 µM	94.6071	95.1934	93.4393	106.697	106.626	104.875	104.634	104.802	107.147
380 µM	90.755	90.3072	85.7047	109.178	109.709	106.148	105.966	106.516	107.013
460 µM	94.1008	93.6519	85.3845	108.617	109.665	109.348	108.755	109.49	110.821
540 µM	5.46445	2.17861	0.140426	104.097	98.7327	48.8353	74.8468	78.417	96.3654
620 µM	-0.830949	-0.722412	-1.10094	37.9224	43.0301	35.2858	64.3402	55.536	60.891
700 µM	-1.46929	-1.29693	-1.39864	23.5067	16.0646	21.7362	53.8336	32.6549	25.4167

## Sheet: S1B Data
EC50 BZ
[BZ]	TcCas9			TcGAT3+/-			TcGAT3-/-
3,8 μM	92.8142	95.2909	93.7872	96.3881	97.1594	97.7382	94.0037	94.3175	91.4465
7,7 μM	76.7412	74.0313	71.6399	87.2371	89.199	91.0555	84.6316	82.0905	75.546
11,5 μM	54.0154	55.9092	55.2066	83.2067	81.2056	83.4247	75.2762	78.2555	48.725
15,4 μM	37.1881	35.6898	35.2361	36.4938	39.7743	50.2627	34.2902	38.1144	32.55
23 μM	24.9603	21.351	17.7881	23.9786	23.738	27.5303	17.1839	17.9431	15.3516
30,7 μM	10.5603	9.48108	7.86237	7.20736	8.65951	7.69363	7.43435	10.2452	6.73528

## Sheet: S1C Data
Infected fibroblasts
	TcCas9		TcGAT3+/-		TcGAT3-/-
% Fibroblasts infected	54.992	51.5691	36	50.2525	17.2397	19.9602

## Sheet: S1D Data
Amastigotes in 100 cells
	TcCas9		TcGAT3+/-		TcGAT3-/-
Amastigotes in 100 cells	165.594	134.064	198.604	149.283	36.7365	59.4872

## Sheet: S1E Data
RT-qPCR
Relative expression	TcCas9			TcGAT3+/-			TcGAT3-/-
GAT1	0.979121	0.985931	1.03495	0.873982	1.14925	0.823723	1.02264	1.15742	1.14503
GAT2	0.956276	1.05373	0.989999	0.856571	0.680492	1.146	1.42066	2.90801	2.69124
GAT3	1.02932	1.0057	0.964975	0.468903	0.359421	0.380172	0	0	0

## Sheet: S1F Data
qPCR - Genomic
Relative expression	TcCas9			TcGAT3+/-			TcGAT3-/-
GAT1	0.979121	0.985931	1.03495	0.791653	0.819372	0.794115	0.748545	0.91702	0.955641
GAT2	0.956276	1.05373	0.989999	0.809278	0.678244	0.763886	0.775919	0.822365	0.689217
GAT3	1.02932	1.0057	0.964975	0.45812	0.471422	0.506603	0.00766519	0.00966158	0.00887954

## Sheet: S1G Data
Growth Curve
Days	TcCas9			TcGAT3+/-			TcGAT3-/-
1	1000000	1000000	1000000	1000000	1000000	1000000	1000000	1000000	1000000
2	2633333	3000000	2733333	1866667	2366667	2200000	2033333	2600000	2300000
3	6500000	9700000	9433333	6033333	7333333	7466667	5966667	7966667	7533333
4	19333333	22000000	22000000	17000000	16333333	17000000	17666667	19000000	17000000
5	47333333	53000000	53333333	44000000	44666667	45000000	45333333	45666667	44333333
6	57666667	73666667	72666667	57333333	68000000	71333333	59000000	66000000	71000000
7	72333333	87666667	91000000	68000000	81333333	91333333	73666667	87666667	87333333
8	83666667	99333333	100000000	79333333	100666667	98666667	84000000	102333333	100000000
9	96333333	106666667	110000000	93000000	106666667	113333333	97666667	113333333	110000000
10	100000000	110000000	123333333	99333333	120000000	120000000	103333333	113333333	120000000
